# Supplementary material for: Paris on the Mekong: using the aid effectiveness agenda to support human resources for health in the Lao People's Democratic Republic
Source: Hum Resour Health. 2009 Feb 25;7:16. doi: 10.1186/1478-4491-7-16 (PMC2669799; doi:10.1186/1478-4491-7-16)
Supplement: Additional File 1 — Health aid commitments to Lao PDR (USD, millions). [file 1478-4491-7-16-S1.xls]

## Sheet: Table 1
Table 1. Health Aid Commitments to Lao PDR (USD, millions)
		2001	2002	2003	2004	2005	2006	Total
Australia		13.6718	0.193285	0.077823	1.52677	0.585771	0.193713	16.2491
Belgium		0.835001	0.773634	0.773554	0.428906	1.17755	1.43342	5.42207
Canada			4.30696		0.499989		0.040497	4.84745
France		0.352176	0.591573	1.24981	1.48701	1.46017	1.90065	7.04138
Germany			1.27445			0.497141	0.57277	2.34436
Ireland							0.109059	0.109059
Italy					0.035523			0.035523
Japan			2.65576	5.30511	9.82413	5.42225	10.1009	33.3081
Luxembourg		0.482445		9.17191	4.18885	3.5795	2.20438	19.6271
New Zealand					0.005016		0.482809	0.487825
Norway			0.098599		0.057265	0.052815		0.208679
Sweden		1.91654				0.004034	1.08378	3.00436
United Kingdom					0.562244			0.562244
United States			2.03427	2.11162	0.676873	0.002		4.82476
EC		2.23232		0.965997				3.19831
GFATM				19.6739		7.48046		27.1544
IDA						15	1.13175	16.1318
UNAIDS		0.233389	0.244526	0.168262		0.284811		0.930988
UNFPA		2.47562	2.27733	1.46765				6.22059
UNICEF		1.19578	0.941082	0.791578	0.967407	1.10484	1.51665	6.51734
Total		23.395	15.3915	41.7572	20.26	36.6513	20.7704	158.225
Source: Creditor Reporter System, OECD/DAC
