# Supplementary material for: Paris on the Mekong: using the aid effectiveness agenda to support human resources for health in the Lao People's Democratic Republic
Source: Hum Resour Health. 2009 Feb 25;7:16. doi: 10.1186/1478-4491-7-16 (PMC2669799; doi:10.1186/1478-4491-7-16)
Supplement: Additional File 2 — Total public and public health expenditure, 2002–2005 (as % of GDP). [file 1478-4491-7-16-S2.xls]

## Sheet: Table3
Table 3. Total public and public health expenditure, 2002-2005 (as % of GDP)
	2002	2003	2004	2005
Total expenditure (including debt)	19.6	19.5	15.7	19.9
Health expenditure as % of total public	0.98	1.13	0.68	1.14
domestic expenditure	0.49	0.34	0.28	0.31
foreign financed	0.49	0.79	0.4	0.83
Structure of expenditure
Capital expenditure, in total	0.65	0.9	0.43	0.87
Domestically financed	0.16	0.1	0.04	0.04
Foreign financed	0.49	0.79	0.4	0.83
Recurrent expenditure, total	0.33	0.23	0.25	0.27
Salaries / Wages	0.21	0.16	0.19	0.17
Operations and Maintenance	0.11	0.07	0.06	0.1
